# Supplementary material for: Pre-Crystallization of Nougat by Seeding with Cocoa Butter Crystals Enhances the Bloom Stability of Nougat Pralines
Source: Foods. 2021 May 11;10(5):1056. doi: 10.3390/foods10051056 (PMC8151285; doi:10.3390/foods10051056)
Supplement: Supplementary file 1 [file foods-10-01056-s001.zip]

Archive with 1 entries (1 files):
- foods-1183697-supplementary.pdf
